# Supplementary material for: The Cell Polarity Protein MPP5/PALS1 Controls the Subcellular Localization of the Oncogenes YAP and TAZ in Liver Cancer
Source: Int J Mol Sci. 2025 Jan 14;26(2):660. doi: 10.3390/ijms26020660 (PMC11766031; doi:10.3390/ijms26020660)
Supplement: Supplementary file 1 [file ijms-26-00660-s001.zip]

Archive with 1 entries (1 files):
- ijms-3385530-supplementary.pdf
